# Supplementary material for: Clinical Situations of Bacteriology and Prognosis in Patients with Urosepsis
Source: Biomed Res Int. 2019 Feb 6;2019:3080827. doi: 10.1155/2019/3080827 (PMC6381567; doi:10.1155/2019/3080827)
Supplement: Supplementary Materials — Supplement Table 1: the drug resistance of Gram-positive bacteria in mild and severe groups. Supplement Table 2: the drug resistance rates of K. pneumoniae in the mild and severe groups. [file 3080827.f1.zip]

Archive with 3 entries (2 files):
- 3080827.f1/
- 3080827.f1/3080827.f1.docx
- 3080827.f1/3080827.f2.docx
